# Supplementary material for: Debate. How should steps per day be reported--a proposal using data from Africa
Source: Int J Behav Nutr Phys Act. 2012 Feb 6;9:7. doi: 10.1186/1479-5868-9-7 (PMC3325886; doi:10.1186/1479-5868-9-7)
Supplement: Additional file 2 — Sheet 1--Age adjustment for 4-category step index prevalence. Sheet 2--Age adjustment for 8-category step index prevalence. Sheet 3--Age profile chart. Sheet 4--Instructions, references. [file 1479-5868-9-7-S2.XLS]

## Sheet: Adj for 4-cat avg daily steps
										PREVALENCE: adjusted to		Developing World	population
										Sedentary	Low active	Somewhat active	Active-very active
	Age category	Average steps/day category	N	Crude	Adjusted	Pop proportion				<5000	5000 - 7499	7500 - 9999	≥10 000
	0-4 years	Sedentary: <5000		#DIV/0!	0		1		N	65	67	138	519	789
		Low active: 5000 - 7499		#DIV/0!	0		2		crude	8.23828	8.49176	17.4905	65.7795	100
		Somewhat active: 7500 - 9999		#DIV/0!	0		3		adjusted	7.21355	6.71525	15.7609	70.3103	100
		Active-very active: >=10 000		#DIV/0!	0		4
		All	0	#DIV/0!
	5-9 years	Sedentary: <5000		#DIV/0!	0		1			Select population		3
		Low active: 5000 - 7499		#DIV/0!	0		2
		Somewhat active: 7500 - 9999		#DIV/0!	0		3			1	2	3	4	5									GRAPH DATA
		Active-very active: >=10 000		#DIV/0!	0		4		Age	South Africa	Black South Africans	Developing World	World-Segi	Dikgale HDSS	Set to study age profile					World-Segi	World-WHO		Age	South Africa	Black South Africans	Developing World	World-Segi	World-WHO	Study
		All	0	#DIV/0!					0-4	0.0992824	0.105946	0.149418	0.12	0.119608	1494.18					0.12	0.0886		0-4	0.0992824	0.105946	0.149418	0.12	0.0886
	10-14 years	Sedentary: <5000	2	7.69231	1.42356	0.185063	1		5-9	0.10829	0.115347	0.142497	0.1	0.131532	1424.97					0.1	0.0869		5-9	0.10829	0.115347	0.142497	0.1	0.0869
		Low active: 5000 - 7499	0	0	0		2		10-14	0.112939	0.119115	0.13104	0.09	0.122963	1310.4	1	1310.4	0.185063		0.09	0.086		10-14	0.112939	0.119115	0.13104	0.09	0.086	0.0329531
		Somewhat active: 7500 - 9999	2	7.69231	1.42356		3		15-19	0.11115	0.115661	0.104564	0.09	0.108878	1045.64	1	1045.64	0.147672		0.09	0.0847		15-19	0.11115	0.115661	0.104564	0.09	0.0847	0.294043
		Active-very active: >=10 000	22	84.6154	15.6592		4		20-24	0.0958176	0.100084	0.078289	0.08	0.0953002	782.89	1	782.89	0.110565		0.08	0.0822		20-24	0.0958176	0.100084	0.078289	0.08	0.0822	0.124208
		All	26	100					25-29	0.0877947	0.0899072	0.063646	0.08	0.0828632	636.46	1	636.46	0.0898848		0.08	0.0793		25-29	0.0877947	0.0899072	0.063646	0.08	0.0793	0.0646388
	15-19 years	Sedentary: <5000	10	4.31034	0.636516	0.147672	1		30-34	0.0745408	0.0725917	0.057554	0.06	0.0711501	575.54	1	575.54	0.0812813		0.06	0.0761		30-34	0.0745408	0.0725917	0.057554	0.06	0.0761	0.0532319
		Low active: 5000 - 7499	17	7.32759	1.08208		2		35-39	0.068536	0.0658263	0.054802	0.06	0.0532792	548.02	1	548.02	0.0773948		0.06	0.0715		35-39	0.068536	0.0658263	0.054802	0.06	0.0715	0.0544994
		Somewhat active: 7500 - 9999	24	10.3448	1.52764		3		40-44	0.0584444	0.0544703	0.043456	0.06	0.0432811	434.56	1	434.56	0.0613712		0.06	0.0659		40-44	0.0584444	0.0544703	0.043456	0.06	0.0659	0.0557668
		Active-very active: >=10 000	181	78.0172	11.5209		4		45-49	0.0465727	0.0426458	0.036307	0.06	0.0354007	363.07	1	363.07	0.051275		0.06	0.0604		45-49	0.0465727	0.0426458	0.036307	0.06	0.0604	0.0544994
		All	232	100					50-54	0.0365468	0.032043	0.03311	0.05	0.0312189	331.1	1	331.1	0.04676		0.05	0.0537		50-54	0.0365468	0.032043	0.03311	0.05	0.0537	0.0418251
	20-24 years	Sedentary: <5000	3	3.06122	0.338463	0.110565	1		55-59	0.0268914	0.022624	0.030741	0.04	0.0259667	307.41	1	307.41	0.0434143		0.04	0.0455		55-59	0.0268914	0.022624	0.030741	0.04	0.0455	0.0544994
		Low active: 5000 - 7499	7	7.14286	0.789747		2		60-64	0.0237684	0.0206356	0.025024	0.04	0.0214372	250.24	1	250.24	0.0353404		0.04	0.0372		60-64	0.0237684	0.0206356	0.025024	0.04	0.0372	0.0342205
		Somewhat active: 7500 - 9999	14	14.2857	1.57949		3		65-69	0.0175799	0.0152499	0.01966	0.03	0.0182835	196.6	1	196.6	0.0277651		0.03	0.0296		65-69	0.0175799	0.0152499	0.01966	0.03	0.0296	0.0392902
		Active-very active: >=10 000	74	75.5102	8.34875		4		70-74	0.0140891	0.0124957	0.013432	0.02	0.0150697	134.32	1	134.32	0.0189695		0.02	0.0221		70-74	0.0140891	0.0124957	0.013432	0.02	0.0221	0.0405577
		All	98	100					75-79	0.00820033	0.00681291	0.008473	0.01	0.0124326	84.73	1	84.73	0.0119661		0.01	0.0152		75-79	0.00820033	0.00681291	0.008473	0.01	0.0152	0.0278834
	25-29 years	Sedentary: <5000	2	3.92157	0.352489	0.0898848	1		80-84	0.00604521	0.00548769	0.00474	0.005	0.00538969	47.4	1	47.4	0.00669412		0.005	0.0091		80-84	0.00604521	0.00548769	0.00474	0.005	0.0091	0.0114068
		Low active: 5000 - 7499	3	5.88235	0.528734		2		85+	0.00351035	0.00305694	0.003246	0.005	0.0059465	32.46	1	32.46	0.0045842		0.005	0.0064		85+	0.00351035	0.00305694	0.003246	0.005	0.0064	0.0164766
		Somewhat active: 7500 - 9999	4	7.84314	0.704979		3			1	1	0.999999	1	1	9999.99		7080.84	1						1	1	0.999999	1	1.0004	1
		Active-very active: >=10 000	42	82.3529	7.40228		4
		All	51	100
	30-34 years	Sedentary: <5000	3	7.14286	0.580581	0.0812813	1
		Low active: 5000 - 7499	3	7.14286	0.580581		2
		Somewhat active: 7500 - 9999	6	14.2857	1.16116		3
		Active-very active: >=10 000	30	71.4286	5.80581		4
		All	42	100
	35-39 years	Sedentary: <5000	2	4.65116	0.359976	0.0773948	1
		Low active: 5000 - 7499	2	4.65116	0.359976		2
		Somewhat active: 7500 - 9999	5	11.6279	0.899939		3
		Active-very active: >=10 000	34	79.0698	6.11959		4
		All	43	100
	40-44 years	Sedentary: <5000	2	4.54545	0.27896	0.0613712	1
		Low active: 5000 - 7499	3	6.81818	0.41844		2
		Somewhat active: 7500 - 9999	11	25	1.53428		3
		Active-very active: >=10 000	28	63.6364	3.90544		4
		All	44	100
	45-49 years	Sedentary: <5000	3	6.97674	0.357732	0.051275	1
		Low active: 5000 - 7499	3	6.97674	0.357732		2
		Somewhat active: 7500 - 9999	9	20.9302	1.0732		3
		Active-very active: >=10 000	28	65.1163	3.33884		4
		All	43	100
	50-54 years	Sedentary: <5000	3	9.09091	0.425091	0.04676	1
		Low active: 5000 - 7499	3	9.09091	0.425091		2
		Somewhat active: 7500 - 9999	8	24.2424	1.13358		3
		Active-very active: >=10 000	19	57.5758	2.69224		4
		All	33	100
	55-59 years	Sedentary: <5000	6	13.9535	0.605781	0.0434143	1
		Low active: 5000 - 7499	4	9.30233	0.403854		2
		Somewhat active: 7500 - 9999	13	30.2326	1.31253		3
		Active-very active: >=10 000	20	46.5116	2.01927		4
		All	43	100
	60-64 years	Sedentary: <5000	2	7.40741	0.261781	0.0353404	1
		Low active: 5000 - 7499	6	22.2222	0.785343		2
		Somewhat active: 7500 - 9999	8	29.6296	1.04712		3
		Active-very active: >=10 000	11	40.7407	1.4398		4
		All	27	100
	65-69 years	Sedentary: <5000	3	9.67742	0.268694	0.0277651	1
		Low active: 5000 - 7499	3	9.67742	0.268694		2
		Somewhat active: 7500 - 9999	14	45.1613	1.25391		3
		Active-very active: >=10 000	11	35.4839	0.985212		4
		All	31	100
	70-74 years	Sedentary: <5000	7	21.875	0.414958	0.0189695	1
		Low active: 5000 - 7499	5	15.625	0.296398		2
		Somewhat active: 7500 - 9999	8	25	0.474238		3
		Active-very active: >=10 000	12	37.5	0.711356		4
		All	32	100
	75-79 years	Sedentary: <5000	8	36.3636	0.435131	0.0119661	1
		Low active: 5000 - 7499	1	4.54545	0.0543913		2
		Somewhat active: 7500 - 9999	7	31.8182	0.380739		3
		Active-very active: >=10 000	6	27.2727	0.326348		4
		All	22	100
	80-84 years	Sedentary: <5000	4	44.4444	0.297516	0.00669412	1
		Low active: 5000 - 7499	3	33.3333	0.223137		2
		Somewhat active: 7500 - 9999	2	22.2222	0.148758		3
		Active-very active: >=10 000	0	0	0		4
		All	9	100
	>=85 years	Sedentary: <5000	5	38.4615	0.176315	0.0045842	1
		Low active: 5000 - 7499	4	30.7692	0.141052		2
		Somewhat active: 7500 - 9999	3	23.0769	0.105789		3
		Active-very active: >=10 000	1	7.69231	0.0352631		4
		All	13	100
	Sample size		789

## Sheet: Adj for 8-cat avg daily steps
										PREVALENCE: adjusted to		Developing World	population
										Baseline	Sedentary	Low active	Somewhat active	Active	Very active Level 1	Very active Level 2	Very active Level 3
	Age category	Average steps/day category	N	Crude	Adjusted	Pop proportion				<2500	2500 - 4999	5000 - 7499	7500 - 9999	10 000 - 12 499	12 500 - 14 999	15 000 - 17 499	≥17 500
	0-4 years	Basal: <2500		#DIV/0!	0		1		N	23	42	67	138	182	136	81	120	789
		Limited activity: 2500 - 4999		#DIV/0!	0		2		crude	2.91508	5.32319	8.49176	17.4905	23.0672	17.237	10.2662	15.2091	100
		Low active: 5000 - 7499		#DIV/0!	0		3		adjusted	2.36664	4.8469	6.71525	15.7609	25.9397	18.0533	10.7051	15.6122	100
		Somewhat active: 7500 - 9999		#DIV/0!	0		4
		Active: 10 000 - 12 499		#DIV/0!	0		5
		Very active-Level 1: 12 500 - 14 999		#DIV/0!	0		6			Select population		3
		Very active-Level 2: 15 000 - 17 499		#DIV/0!	0		7
		Very active-Level 3: ≥17 500		#DIV/0!	0		8			1	2	3	4	5									GRAPH DATA
		All	0	#DIV/0!					Age	South Africa	Black South Africans	Developing World	World-Segi	Dikgale HDSS	Set to study age profile					World-Segi	World-WHO		Age	South Africa	Black South Africans	Developing World	World-Segi	World-WHO	Study
	5-9 years	Basal: <2500		#DIV/0!	0		1		0-4	0.0992824	0.105946	0.149418	0.12	0.119608	1494.18					0.12	0.0886		0-4	0.0992824	0.105946	0.149418	0.12	0.0886
		Limited activity: 2500 - 4999		#DIV/0!	0		2		5-9	0.10829	0.115347	0.142497	0.1	0.131532	1424.97					0.1	0.0869		5-9	0.10829	0.115347	0.142497	0.1	0.0869
		Low active: 5000 - 7499		#DIV/0!	0		3		10-14	0.112939	0.119115	0.13104	0.09	0.122963	1310.4	1	1310.4	0.185063		0.09	0.086		10-14	0.112939	0.119115	0.13104	0.09	0.086	0.0329531
		Somewhat active: 7500 - 9999		#DIV/0!	0		4		15-19	0.11115	0.115661	0.104564	0.09	0.108878	1045.64	1	1045.64	0.147672		0.09	0.0847		15-19	0.11115	0.115661	0.104564	0.09	0.0847	0.294043
		Active: 10 000 - 12 499		#DIV/0!	0		5		20-24	0.0958176	0.100084	0.078289	0.08	0.0953002	782.89	1	782.89	0.110565		0.08	0.0822		20-24	0.0958176	0.100084	0.078289	0.08	0.0822	0.124208
		Very active-Level 1: 12 500 - 14 999		#DIV/0!	0		6		25-29	0.0877947	0.0899072	0.063646	0.08	0.0828632	636.46	1	636.46	0.0898848		0.08	0.0793		25-29	0.0877947	0.0899072	0.063646	0.08	0.0793	0.0646388
		Very active-Level 2: 15 000 - 17 499		#DIV/0!	0		7		30-34	0.0745408	0.0725917	0.057554	0.06	0.0711501	575.54	1	575.54	0.0812813		0.06	0.0761		30-34	0.0745408	0.0725917	0.057554	0.06	0.0761	0.0532319
		Very active-Level 3: ≥17 500		#DIV/0!	0		8		35-39	0.068536	0.0658263	0.054802	0.06	0.0532792	548.02	1	548.02	0.0773948		0.06	0.0715		35-39	0.068536	0.0658263	0.054802	0.06	0.0715	0.0544994
		All	0	#DIV/0!					40-44	0.0584444	0.0544703	0.043456	0.06	0.0432811	434.56	1	434.56	0.0613712		0.06	0.0659		40-44	0.0584444	0.0544703	0.043456	0.06	0.0659	0.0557668
	10-14 years	Basal: <2500	1	3.84615	0.71178	0.185063	1		45-49	0.0465727	0.0426458	0.036307	0.06	0.0354007	363.07	1	363.07	0.051275		0.06	0.0604		45-49	0.0465727	0.0426458	0.036307	0.06	0.0604	0.0544994
		Limited activity: 2500 - 4999	1	3.84615	0.71178		2		50-54	0.0365468	0.032043	0.03311	0.05	0.0312189	331.1	1	331.1	0.04676		0.05	0.0537		50-54	0.0365468	0.032043	0.03311	0.05	0.0537	0.0418251
		Low active: 5000 - 7499	0	0	0		3		55-59	0.0268914	0.022624	0.030741	0.04	0.0259667	307.41	1	307.41	0.0434143		0.04	0.0455		55-59	0.0268914	0.022624	0.030741	0.04	0.0455	0.0544994
		Somewhat active: 7500 - 9999	2	7.69231	1.42356		4		60-64	0.0237684	0.0206356	0.025024	0.04	0.0214372	250.24	1	250.24	0.0353404		0.04	0.0372		60-64	0.0237684	0.0206356	0.025024	0.04	0.0372	0.0342205
		Active: 10 000 - 12 499	7	26.9231	4.98246		5		65-69	0.0175799	0.0152499	0.01966	0.03	0.0182835	196.6	1	196.6	0.0277651		0.03	0.0296		65-69	0.0175799	0.0152499	0.01966	0.03	0.0296	0.0392902
		Very active-Level 1: 12 500 - 14 999	5	19.2308	3.5589		6		70-74	0.0140891	0.0124957	0.013432	0.02	0.0150697	134.32	1	134.32	0.0189695		0.02	0.0221		70-74	0.0140891	0.0124957	0.013432	0.02	0.0221	0.0405577
		Very active-Level 2: 15 000 - 17 499	3	11.5385	2.13534		7		75-79	0.00820033	0.00681291	0.008473	0.01	0.0124326	84.73	1	84.73	0.0119661		0.01	0.0152		75-79	0.00820033	0.00681291	0.008473	0.01	0.0152	0.0278834
		Very active-Level 3: ≥17 500	7	26.9231	4.98246		8		80-84	0.00604521	0.00548769	0.00474	0.005	0.00538969	47.4	1	47.4	0.00669412		0.005	0.0091		80-84	0.00604521	0.00548769	0.00474	0.005	0.0091	0.0114068
		All	26	100					85+	0.00351035	0.00305694	0.003246	0.005	0.0059465	32.46	1	32.46	0.0045842		0.005	0.0064		85+	0.00351035	0.00305694	0.003246	0.005	0.0064	0.0164766
	15-19 years	Basal: <2500	6	2.58621	0.38191	0.147672	1			1	1	0.999999	1	1	9999.99		7080.84	1						1	1	0.999999	1	1.0004	1
		Limited activity: 2500 - 4999	4	1.72414	0.254606		2
		Low active: 5000 - 7499	17	7.32759	1.08208		3
		Somewhat active: 7500 - 9999	24	10.3448	1.52764		4
		Active: 10 000 - 12 499	39	16.8103	2.48241		5
		Very active-Level 1: 12 500 - 14 999	44	18.9655	2.80067		6
		Very active-Level 2: 15 000 - 17 499	34	14.6552	2.16415		7
		Very active-Level 3: ≥17 500	64	27.5862	4.0737		8
		All	232	100
	20-24 years	Basal: <2500	0	0	0	0.110565	1
		Limited activity: 2500 - 4999	3	3.06122	0.338463		2
		Low active: 5000 - 7499	7	7.14286	0.789747		3
		Somewhat active: 7500 - 9999	14	14.2857	1.57949		4
		Active: 10 000 - 12 499	30	30.6122	3.38463		5
		Very active-Level 1: 12 500 - 14 999	20	20.4082	2.25642		6
		Very active-Level 2: 15 000 - 17 499	8	8.16327	0.902568		7
		Very active-Level 3: ≥17 500	16	16.3265	1.80514		8
		All	98	100
	25-29 years	Basal: <2500	0	0	0	0.0898848	1
		Limited activity: 2500 - 4999	2	3.92157	0.352489		2
		Low active: 5000 - 7499	3	5.88235	0.528734		3
		Somewhat active: 7500 - 9999	4	7.84314	0.704979		4
		Active: 10 000 - 12 499	16	31.3725	2.81992		5
		Very active-Level 1: 12 500 - 14 999	7	13.7255	1.23371		6
		Very active-Level 2: 15 000 - 17 499	12	23.5294	2.11494		7
		Very active-Level 3: ≥17 500	7	13.7255	1.23371		8
		All	51	100
	30-34 years	Basal: <2500	0	0	0	0.0812813	1
		Limited activity: 2500 - 4999	3	7.14286	0.580581		2
		Low active: 5000 - 7499	3	7.14286	0.580581		3
		Somewhat active: 7500 - 9999	6	14.2857	1.16116		4
		Active: 10 000 - 12 499	14	33.3333	2.70938		5
		Very active-Level 1: 12 500 - 14 999	7	16.6667	1.35469		6
		Very active-Level 2: 15 000 - 17 499	3	7.14286	0.580581		7
		Very active-Level 3: ≥17 500	6	14.2857	1.16116		8
		All	42	100
	35-39 years	Basal: <2500	2	4.65116	0.359976	0.0773948	1
		Limited activity: 2500 - 4999	0	0	0		2
		Low active: 5000 - 7499	2	4.65116	0.359976		3
		Somewhat active: 7500 - 9999	5	11.6279	0.899939		4
		Active: 10 000 - 12 499	16	37.2093	2.87981		5
		Very active-Level 1: 12 500 - 14 999	10	23.2558	1.79988		6
		Very active-Level 2: 15 000 - 17 499	4	9.30233	0.719951		7
		Very active-Level 3: ≥17 500	4	9.30233	0.719951		8
		All	43	100
	40-44 years	Basal: <2500	0	0	0	0.0613712	1
		Limited activity: 2500 - 4999	2	4.54545	0.27896		2
		Low active: 5000 - 7499	3	6.81818	0.41844		3
		Somewhat active: 7500 - 9999	11	25	1.53428		4
		Active: 10 000 - 12 499	12	27.2727	1.67376		5
		Very active-Level 1: 12 500 - 14 999	10	22.7273	1.3948		6
		Very active-Level 2: 15 000 - 17 499	4	9.09091	0.55792		7
		Very active-Level 3: ≥17 500	2	4.54545	0.27896		8
		All	44	100
	45-49 years	Basal: <2500	1	2.32558	0.119244	0.051275	1
		Limited activity: 2500 - 4999	2	4.65116	0.238488		2
		Low active: 5000 - 7499	3	6.97674	0.357732		3
		Somewhat active: 7500 - 9999	9	20.9302	1.0732		4
		Active: 10 000 - 12 499	14	32.5581	1.66942		5
		Very active-Level 1: 12 500 - 14 999	7	16.2791	0.834709		6
		Very active-Level 2: 15 000 - 17 499	2	4.65116	0.238488		7
		Very active-Level 3: ≥17 500	5	11.6279	0.596221		8
		All	43	100
	50-54 years	Basal: <2500	0	0	0	0.04676	1
		Limited activity: 2500 - 4999	3	9.09091	0.425091		2
		Low active: 5000 - 7499	3	9.09091	0.425091		3
		Somewhat active: 7500 - 9999	8	24.2424	1.13358		4
		Active: 10 000 - 12 499	6	18.1818	0.850182		5
		Very active-Level 1: 12 500 - 14 999	7	21.2121	0.991879		6
		Very active-Level 2: 15 000 - 17 499	5	15.1515	0.708485		7
		Very active-Level 3: ≥17 500	1	3.0303	0.141697		8
		All	33	100
	55-59 years	Basal: <2500	0	0	0	0.0434143	1
		Limited activity: 2500 - 4999	6	13.9535	0.605781		2
		Low active: 5000 - 7499	4	9.30233	0.403854		3
		Somewhat active: 7500 - 9999	13	30.2326	1.31253		4
		Active: 10 000 - 12 499	7	16.2791	0.706745		5
		Very active-Level 1: 12 500 - 14 999	9	20.9302	0.908672		6
		Very active-Level 2: 15 000 - 17 499	3	6.97674	0.302891		7
		Very active-Level 3: ≥17 500	1	2.32558	0.100964		8
		All	43	100
	60-64 years	Basal: <2500	0	0	0	0.0353404	1
		Limited activity: 2500 - 4999	2	7.40741	0.261781		2
		Low active: 5000 - 7499	6	22.2222	0.785343		3
		Somewhat active: 7500 - 9999	8	29.6296	1.04712		4
		Active: 10 000 - 12 499	6	22.2222	0.785343		5
		Very active-Level 1: 12 500 - 14 999	3	11.1111	0.392672		6
		Very active-Level 2: 15 000 - 17 499	1	3.7037	0.130891		7
		Very active-Level 3: ≥17 500	1	3.7037	0.130891		8
		All	27	100
	65-69 years	Basal: <2500	1	3.22581	0.0895647	0.0277651	1
		Limited activity: 2500 - 4999	2	6.45161	0.179129		2
		Low active: 5000 - 7499	3	9.67742	0.268694		3
		Somewhat active: 7500 - 9999	14	45.1613	1.25391		4
		Active: 10 000 - 12 499	4	12.9032	0.358259		5
		Very active-Level 1: 12 500 - 14 999	4	12.9032	0.358259		6
		Very active-Level 2: 15 000 - 17 499	1	3.22581	0.0895647		7
		Very active-Level 3: ≥17 500	2	6.45161	0.179129		8
		All	31	100
	70-74 years	Basal: <2500	2	6.25	0.118559	0.0189695	1
		Limited activity: 2500 - 4999	5	15.625	0.296398		2
		Low active: 5000 - 7499	5	15.625	0.296398		3
		Somewhat active: 7500 - 9999	8	25	0.474238		4
		Active: 10 000 - 12 499	8	25	0.474238		5
		Very active-Level 1: 12 500 - 14 999	1	3.125	0.0592797		6
		Very active-Level 2: 15 000 - 17 499	1	3.125	0.0592797		7
		Very active-Level 3: ≥17 500	2	6.25	0.118559		8
		All	32	100
	75-79 years	Basal: <2500	4	18.1818	0.217565	0.0119661	1
		Limited activity: 2500 - 4999	4	18.1818	0.217565		2
		Low active: 5000 - 7499	1	4.54545	0.0543913		3
		Somewhat active: 7500 - 9999	7	31.8182	0.380739		4
		Active: 10 000 - 12 499	3	13.6364	0.163174		5
		Very active-Level 1: 12 500 - 14 999	2	9.09091	0.108783		6
		Very active-Level 2: 15 000 - 17 499	0	0	0		7
		Very active-Level 3: ≥17 500	1	4.54545	0.0543913		8
		All	22	100
	80-84 years	Basal: <2500	4	44.4444	0.297516	0.00669412	1
		Limited activity: 2500 - 4999	0	0	0		2
		Low active: 5000 - 7499	3	33.3333	0.223137		3
		Somewhat active: 7500 - 9999	2	22.2222	0.148758		4
		Active: 10 000 - 12 499	0	0	0		5
		Very active-Level 1: 12 500 - 14 999	0	0	0		6
		Very active-Level 2: 15 000 - 17 499	0	0	0		7
		Very active-Level 3: ≥17 500	0	0	0		8
		All	9	100
	>=85 years	Basal: <2500	2	15.3846	0.0705262	0.0045842	1
		Limited activity: 2500 - 4999	3	23.0769	0.105789		2
		Low active: 5000 - 7499	4	30.7692	0.141052		3
		Somewhat active: 7500 - 9999	3	23.0769	0.105789		4
		Active: 10 000 - 12 499	0	0	0		5
		Very active-Level 1: 12 500 - 14 999	0	0	0		6
		Very active-Level 2: 15 000 - 17 499	0	0	0		7
		Very active-Level 3: ≥17 500	1	7.69231	0.0352631		8
		All	13	100
	Sample size		789

## Sheet: Readme
1. The data included in this spreadsheet is from Cook et al. Med Sci Sports Exerc 42(7): 1261-1268, 2010
2. South African and Black South African population age structure:
	Census 2001: Census in brief / Statistics South Africa. Pretoria: Statistics South Africa, 2003: 31
3. Developing World population age structure:
	Clark S, Ngom P: Comparing mortality patterns at INDEPTH sites. In Population and Health in Developing Countries.Volume 1. Population, Health, and Survival at INDEPTH Sites. Edited by Sankoh OA, Kahn K, Mwageni E, Ngom P, Nyarko P. Ottawa: IDRC; 2002:51-82.
4. Segi and WHO World population age strucutre:
	Ahmad et al. Age standardization of rates: a new WHO standard. GPE Discussion Paper Series: No.31, EIP/GPE/EBD, World Health Organization 2001
5. Dikgale Health and Demographic Surveillance System population age structure:
	Cook et al. Scand J Public Health 36: 753-760, 2008
6. When reporting the use of this spreadsheet cite the following reference:
	Cook, I. Debate. How should steps per day be reported - a proposal using data from Africa. International Journal of Behavioral Nutrition and Physical Activity 9: 7, 2012.
7. It remains the responsibility of the user(s) of this spreadsheet to verify the accuracy of the results of the spreadsheet.
8. This spreadsheet was constructed using Microsoft ® Office Excel 2003 (11.8335.8333) SP3
9. Kindly forward any comments/alterations/additions/improvements to the author:
	ian.cook@ul.ac.za	or	iancook100@gmail.com
	Postal address: P.O. Box 459, Fauna Park, 0787, Polokwane, Limpopo Province, South Africa
